# Supplementary material for: The Missing Pieces: The Role of Secretion Systems in Campylobacter jejuni Virulence
Source: Biomolecules. 2023 Jan 9;13(1):135. doi: 10.3390/biom13010135 (PMC9856085; doi:10.3390/biom13010135)
Supplement: Supplementary file 1 [file biomolecules-13-00135-s001.zip]

Archive with 5 entries (5 files):
- Figure S1.zip
- z1 Table S1 T3SS Campylobacter and Salmonella.xlsx
- z2 Table S2_Updated Reference Numbers_01-06-23.xlsx
- z3 Table S3 landscape 12-15.zip
- Z4 Supplemental Table S4.zip
