# Supplementary material for: The Missing Pieces: The Role of Secretion Systems in Campylobacter jejuni Virulence
Source: Biomolecules. 2023 Jan 9;13(1):135. doi: 10.3390/biom13010135 (PMC9856085; doi:10.3390/biom13010135)
Supplement: Supplementary file 1 [file biomolecules-13-00135-s001.zip › z1 Table S1 T3SS Campylobacter and Salmonella.xlsx]

## Sheet: Campylobacter flagellar prot.
C. jejuni flagellar proteins						S. enterica typhimurium Strain 14028S - Blast result
localization	Protein name	WP accession	YP accession	Description from NCBI unified protein	Locus tag	Description	Max Score	Total Score	Query Cover	E value	Per. Ident	Accession
Filament capping protein	FliD	WP_002864504.1	YP_002343979.1	flagellar filament capping protein FliD	Cj0548	flagellar filament capping protein FliD [Salmonella]	68.2	68.2	0.51	8e-13	0.2857	WP_000146802.1
Flagellar filament	FlaA	WP_010891927.1	YP_002344727.1	flagellin	Cj1339c	FliC/FljB family flagellin [Salmonella]	84.7	84.7	0.29	4e-18	0.345	WP_000079805.1
Flagellar filament	FlaB	WP_002852395.1	YP_002344726.1	flagellin A	Cj1338c	FliC/FljB family flagellin [Salmonella]	81.6	81.6	0.29	4e-17	0.3567	WP_000079794.1
Hook-filament junction	FlgK	WP_002851396.1	YP_002344848.1	flagellar hook-associated protein FlgK	Cj1466	No Match
Hook-filament junction	FlgL	WP_002858476.1	YP_002344138.1	flagellin C	Cj0720c	No Match
Flagellar hook	FlgE	WP_002805291.1	YP_002343514.1	flagellar hook protein FlgE	Cj0043	flagellar hook protein FlgE [Salmonella]	98.6	141	0.55	5e-23	0.3441	WP_000010567.1
Flagellar hook ruler	FliK	WP_010891831.1	YP_002343512.1	flagellar hook-length control protein FliK	Cj0041	No Match							https://www.microbiologyresearch.org/content/journal/micro/10.1099/mic.0.2007/007401-0#tab2
LP-ring (L-ring side)	FlgH	WP_002864738.1	YP_002344105.1	flagellar basal body L-ring protein FlgH	Cj0687c	flagellar basal body L-ring protein FlgH [Salmonella]	81.6	81.6	0.95	1e-19	0.2632	WP_001174897.1
LP-ring (P-ring side)	FlgI	WP_002858049.1	YP_002344844.1	flagellar basal body P-ring protein FlgI	Cj1462	flagellar basal body P-ring protein FlgI [Salmonella]	208	208	0.98	2e-65	0.3526	WP_001518955.1
Distal Rod	FlgG	WP_002852142.1	YP_002344116.1	flagellar basal-body rod protein FlgG	Cj0698	flagellar basal-body rod protein FlgG [Salmonella]	247	247	0.99	3e-83	0.4674	WP_000625851.1
Inner Rod	FlgE/FlgF?	WP_002882660.1	YP_002345095.1	flagellar hook protein FlgE	Cj1729c	flagellar hook protein FlgE [Salmonella]	108	191	0.48	8e-26	0.3235	WP_000010567.1
Inner Rod	FlgC	WP_002858484.1	YP_002343958.1	flagellar basal body rod protein FlgC	Cj0527c	flagellar basal body rod protein FlgC [Salmonella]	82.8	82.8	0.98	9e-22	0.3043	WP_001196448.1
Inner Rod	FlgB	WP_002858492.1	YP_002343959.1	flagellar basal body rod protein FlgB	Cj0528c	flagellar basal body rod protein FlgB [Salmonella]	52.4	52.4	0.84	2e-10	0.296	WP_000887043.1
Inner Rod	FliE	WP_002851122.1	YP_002343957.1	flagellar hook-basal body complex protein FliE	Cj0526c	flagellar hook-basal body complex protein FliE [Salmonella]	31.2	31.2	0.28	0.005	0.4286	WP_000719036.1
Basal disk	FlgP	WP_002852972.1	YP_002344421.1	flagellar assembly lipoprotein FlgP	Cj1026c	No Match
Medial disk	PflA	WP_002851328.1	YP_002344934.1	paralyzed flagella protein PflA	Cj1565c	No Match
Medial disk	FlgQ	WP_002852929.1	YP_002344420.1	flagellar assembly protein FlgQ	Cj1025c	No Match
Proximal disk	PflB	WP_002858651.1	YP_002343827.1	motility protein PflB	Cj0390	No Match
Motor stator	MotA	WP_002858693.1	YP_002343775.1	flagellar motor stator protein MotA	Cj0337c	No Match
Motor stator	MotB	WP_002851120.1	YP_002343774.1	flagellar motor protein MotB	Cj0336c	flagellar motor protein MotB [Salmonella]	53.5	53.5	0.75	3e-09	0.2489	WP_000795653.1
MS-Ring	FliF	WP_002859425.1	YP_002343756.1	flagellar basal-body MS-ring/collar protein FliF	Cj0318	flagellar basal-body MS-ring/collar protein FliF [Salmonella]	232	232	0.89	5e-70	0.3196	WP_001276834.1
C-ring	FliG	WP_002854670.1	YP_002343757.1	flagellar motor switch protein FliG	Cj0319	flagellar motor switch protein FliG [Salmonella]	179	179	0.95	2e-54	0.3067	WP_000067735.1
C-ring	FliY	WP_002851810.1	YP_002343523.1	flagellar motor switch protein FliY	Cj0059c	flagellar motor switch protein FliN [Enterobacteriaceae]	73.2	73.2	0.31	5e-17	0.427	WP_001282115.1
C-ring	FliM	WP_002851710.1	YP_002343524.1	flagellar motor switch protein FliM	Cj0060c	flagellar motor switch protein FliM [Salmonella]	122	122	0.89	9e-33	0.2669	WP_000502811.1
C-ring	FliN	WP_002824739.1	YP_002343789.1	flagellar motor switch protein	Cj0351	No Match
flagellar Type III secretion system ATPase complex	FliH	WP_002858748.1	YP_002343758.1	flagellar assembly protein FliH	Cj0320	No Match
flagellar Type III secretion system ATPase complex	FliJ	WP_002797496.1	YP_002344877.1	flagellar export protein FliJ	Cj1497c	No Match
flagellar Type III secretion system ATPase complex	FliI	WP_002851735.1	YP_002343653.1	flagellar protein export ATPase FliI	Cj0195	flagellar protein export ATPase FliI [Salmonella]	329	329	0.9	9e-110	0.4366	WP_000213257.1
Export gate	FlhA	WP_002852599.1	YP_002344282.1	flagellar biosynthesis protein FlhA	Cj0882c	flagellar biosynthesis protein FlhA [Salmonella]	460	460	0.95	8e-154	0.3917	WP_000002386.1
Export gate	FlhB	WP_002858726.1	YP_002343773.1	flagellar biosynthesis protein FlhB	Cj0335	flagellar biosynthesis protein FlhB [Salmonella]	252	252	0.97	4e-82	0.3593	WP_000797081.1
Export gate	FliP	WP_002852529.1	YP_002344227.1	flagellar type III secretion system pore protein FliP	Cj0820c	flagellar type III secretion system pore protein FliP [Salmonella]	228	228	1	3e-76	0.4839	WP_001253410.1
Export gate	FliQ	WP_002851290.1	YP_002345043.1	flagellar biosynthesis protein FliQ [Proteobacteria]	Cj1675	flagellar biosynthesis protein FliQ [Salmonella]	64.3	64.3	0.98	3e-16	0.4318	WP_000187355.1
Export gate	FliR	WP_002852712.1	YP_002344570.1	flagellar biosynthetic protein FliR	Cj1179c	flagellar biosynthetic protein FliR [Salmonella]	88.6	88.6	0.89	9e-22	0.2739	WP_000616953.1
Flagellar Chaperone (required for export and assembly of the filament)	FliS	WP_002776169.1	YP_002343980.1	flagellar export chaperone FliS	Cj0549	flagellar export chaperone FliS [Salmonella]	56.2	56.2	0.79	6e-12	0.3495	WP_000287764.1
Flagellar Chaperone (required for export and assembly of the filament)	FliW	WP_002852982.1	YP_002344468.1	flagellar assembly protein FliW	Cj1075
Protein controlling the flagellar localization	FlhG	WP_002851985.1	YP_002343527.1	flagella biosynthesis ATPase FlhG	Cj0063c	septum site-determining protein MinD [Salmonella]	85.5	85.5	0.56	3e-20	0.3506	WP_000101047.1
Protein controlling the flagellar localization	FlhF	WP_002851941.1	YP_002343528.1	flagellar biosynthesis protein FlhF	Cj0064c	signal recognition particle-docking protein FtsY [Salmonella]	71.6	71.6	0.38	4e-14	0.264	WP_001118686.1
unkown function	FliO	NA	CAL34503.1	putative transmembrane protein [Campylobacter jejuni subsp. jejuni NCTC 11168 = ATCC 700819]	Cj0352	No Match
unkown function	Cj0062c	WP_002851727.1	YP_002343526.1	membrane protein	Cj0062c	No Match
unkown function	Cj0163c	WP_002851641.1	YP_002343623.1	hypothetical protein	Cj0163c	No Match
unkown function	Cj0208	WP_002857221.1	YP_002343666.1	DNA modification methylase	Cj0208	No Match
unkown function	Cj1496c	WP_002851265.1	YP_002344876.1	MotE family protein	Cj1496c	No Match

## Sheet: Homologies with Salmonella T3SS
Salmonella proteins of the T3SS1, T3SS2, or Flagellum					Blast results in C. jejuni
localization	Gene name	Unified nomenclature (for T3SS proteins)	accession	Salmonella's protein component of	Description	Max Score	Total Score	Query Cover	E value	Per. Ident	Accession	YP#
Basal Body	SctbC	InvG	ACY89911.1	T3SS1	pilus (MSHA type) biogenesis protein MshL [Campylobacter]	63.2	63.2	0.44	9e-12	0.241	WP_002851309.1	YP_002344854.1
Basal Body	SctbC	SsaC	ACY88167.1	T3SS2	pilus (MSHA type) biogenesis protein MshL [Campylobacter]	61.2	61.2	0.51	3e-11	0.2413	WP_002851309.1	YP_002344854.1
Basal Body	–	InvH	ACY89913.1	T3SS1	No Match
Basal Body	SctD	PrgH	ACY89887.1	T3SS1	No Match
Basal Body	SctD	SsaD	ACY88168.1	T3SS2	No Match
Basal Body	SctJ	PrgK	ACY89884.1	T3SS1	No Match
Basal Body	SctJ	SsaJ	ACY88183.1	T3SS2	No Match
Basal Body	SctF	PrgI	ACY89886.1	T3SS1	No Match
Basal Body	SctF	SsaG	ACY88180.1	T3SS2	No Match
Basal Body	SctI	PrgJ	ACY89885.1	T3SS1	No Match
Basal Body	SctI	SsaI	ACY88182.1	T3SS2	No Match
Export apparatus	SctU	SpaS	ACY89900.1	T3SS1	flagellar biosynthesis protein FlhB [Campylobacter]	92	92	0.9	4e-22	0.2711	WP_002858726.1	YP_002343773.1
Export apparatus	SctU	SsaU	ACY88196.1	T3SS2	flagellar biosynthesis protein FlhB [Campylobacter]	145	145	0.96	7e-42	0.3239	WP_002858726.1	YP_002343773.1
Export apparatus	SctV	InvA	ACY89909.1	T3SS1	flagellar biosynthesis protein FlhA [Campylobacter]	194	263	0.83	4e-54	0.4908	WP_002852599.1	YP_002344282.1
Export apparatus	SctV	SsaV	ACY88188.1	T3SS2	flagellar biosynthesis protein FlhA [Campylobacter]	176	176	0.42	9e-48	0.4521	WP_002852599.1	YP_002344282.1
Export apparatus	SctR	SpaP	ACY89903.1	T3SS1	No Match
Export apparatus	SctR	SsaR	ACY88193.1	T3SS2	flagellar type III secretion system pore protein FliP [Campylobacter]	153	153	0.86	9e-48	0.4628	WP_002852529.1	YP_002344227.1
Export apparatus	SctS	SpaQ	ACY89902.1	T3SS1	No Match
Export apparatus	SctS	SsaS	ACY88194.1	T3SS2	No Match
Export apparatus	SctT	SpaR	ACY89901.1	T3SS1	No Match
Export apparatus	SctT	SsaT	ACY88195.1	T3SS2	No Match
Cytoplasmic ring	SctQ	SpaO	ACY89904.1	T3SS1	No Match
Cytoplasmic ring	SctQ	SsaQ	ACY88192.1	T3SS2	No Match
ATPase complex	SctN	InvC	ACY89907.1	T3SS1	flagellar protein export ATPase FliI [Campylobacter]	248	248	0.94	9e-79	0.3537	WP_002851735.1	YP_002343653.1
ATPase complex	SctN	SsaN	ACY88189.1	T3SS2	flagellar protein export ATPase FliI [Campylobacter]	280	280	0.98	2e-91	0.4147	WP_002851735.1	YP_002343653.1
ATPase complex	SctL	OrgB	ACY89882.1	T3SS1	No Match
ATPase complex	SctL	SsaK	ACY88185.1	T3SS2	No Match
Regulators	SctP	InvJ	ACY89905.1	T3SS1	No Match
Regulators	SctP	SsaP	ACY88191.1	T3SS2	No Match
Regulators	SctW	InvE	ACY89910.1	T3SS1	No Match
Regulators	SctW	SsaL	ACY88186.1	T3SS2	No Match
Regulators	/	SpiC	ACY88166.1	T3SS2	No Match
Translocators	SctB	SipC	ACY88175.1	T3SS1	No Match
Translocators	SctB	SseD	ACY88175.1	T3SS2	No Match
Translocators	SctE	SipB	ACY89898.1	T3SS1	No Match
Translocators	SctE	SseC	ACY88174.1	T3SS2	No Match
Translocators	SctA	SipD	ACY89896.1	T3SS1	No Match
Translocators	SctA	SseB	ACY89541.1	T3SS2	No Match
Filament capping protein	FliD		ACY88833.1	Flagella	No Match
Flagellar filament	FljB		ACY89758.1	Flagella	flagellin [Campylobacter jejuni]	73.9	73.9	0.16	3e-15	0.4578	WP_010891927.1	YP_002344727.1
Flagellar filament	FliC		ACY88831.1	Flagella	flagellin A [Campylobacter jejuni]	80.1	80.1	0.29	4e-17	0.3673	WP_002852395.1	YP_002344726.1
Hook-filament junction	FlgL		ACY87843.1	Flagella	No Match
Hook-filament junction	FlgK		ACY87842.1	Flagella	No Match
Flagellar hook cap	FlgD		ACY87835.1	Flagella	No Match
Flagellar hook ruler	FliK		ACY88848.1	Flagella	No Match
Flagellar hook	FlgE		ACY87836.1	Flagella	flagellar hook protein FlgE [Campylobacter]	103	103	0.54	6e-25	0.3151	WP_002882660.1	YP_002345095.1
LP-ring (L-ring side)	FlgH		ACY87839.1	Flagella	flagellar basal body L-ring protein FlgH [Campylobacter]	81.6	81.6	0.95	5e-20	0.2632	WP_002864738.1	YP_002344105.1
LP-ring (P-ring side)	FlgI		ACY87840.1	Flagella	flagellar basal body P-ring protein FlgI [Campylobacter]	189	189	0.97	3e-58	0.3609	WP_002858049.1	YP_002344844.1
Distal Rod	FlgG		ACY87838.1	Flagella	flagellar basal-body rod protein FlgG [Campylobacter]	235	235	1	7e-79	0.4674	WP_002852142.1	YP_002344116.1
Inner Rod	FlgF		ACY87837.1	Flagella	flagellar hook protein FlgE [Campylobacter]	40	40	0.87	4e-05	0.2384	WP_002805291.1	YP_002343514.1
Inner Rod	FlgC		ACY87834.1	Flagella	flagellar basal body rod protein FlgC [Campylobacter]	82.8	82.8	0.98	3e-22	0.3043	WP_002858484.1	YP_002343958.1
Inner Rod	FlgB		ACY87833.1	Flagella	flagellar basal body rod protein FlgB [Campylobacter]	52.4	52.4	0.88	9e-11	0.296	WP_002858492.1	YP_002343959.1
Inner Rod	FliE		ACY88841.1	Flagella	flagellar hook-basal body complex protein FliE [Campylobacter]	31.2	31.2	0.26	0.002	0.4286	WP_002851122.1	YP_002343957.1
Motor stator	MotB		ACY88794.1	Flagella	flagellar motor protein MotB [Campylobacter]	53.5	53.5	0.7	2e-09	0.2489	WP_002851120.1	YP_002343774.1
Motor stator	MotA		ACY88795.1	Flagella	No Match
MS-Ring	FliF		ACY88843.1	Flagella	flagellar basal-body MS-ring/collar protein FliF [Campylobacter]	162	162	0.41	1e-44	0.4237	WP_002859425.1	YP_002343756.1
C-ring	FliG		ACY88844.1	Flagella	flagellar motor switch protein FliG [Campylobacter]	176	176	0.98	1e-53	0.3067	WP_002854670.1	YP_002343757.1
C-ring	FliM		ACY88850.1	Flagella	flagellar motor switch protein FliM [Campylobacter]	122	122	0.94	4e-33	0.2669	WP_002851710.1	YP_002343524.1
C-ring	FliN		ACY88851.1	Flagella	flagellar motor switch protein FliY [Campylobacter]	73.2	73.2	0.64	9e-18	0.427	WP_002851810.1	YP_002343523.1
flagellar Type III secretion system ATPase complex	FliH		ACY88845.1	Flagella	No Match
flagellar Type III secretion system ATPase complex	FliI		ACY88846.1	Flagella	flagellar protein export ATPase FliI [Campylobacter]	317	317	0.93	3e-105	0.4366	WP_002851735.1	YP_002343653.1
flagellar Type III secretion system ATPase complex	FliJ		ACY88847.1	Flagella	No Match
Export gate	FlhA		ACY88784.1	Flagella	flagellar biosynthesis protein FlhA [Campylobacter]	213	791	0.71	1e-60	0.5542	WP_002852599.1	YP_002344282.1
Export gate	FlhB		ACY88785.1	Flagella	flagellar biosynthesis protein FlhB [Campylobacter]	215	431	0.91	4e-68	0.3603	WP_002858726.1	YP_002343773.1
Export gate	FliP		ACY88853.1	Flagella	flagellar type III secretion system pore protein FliP [Campylobacter]	224	449	0.93	4e-75	0.4978	WP_002852529.1	YP_002344227.1
Export gate	FliQ		ACY88854.1	Flagella	flagellar biosynthesis protein FliQ [Proteobacteria]	58.2	116	0.98	5e-14	0.4318	WP_002851290.1	YP_002345043.1
Export gate	FliR		ACY88855.1	Flagella	flagellar biosynthetic protein FliR [Campylobacter]	80.1	160	0.87	5e-19	0.2739	WP_002852712.1	YP_002344570.1
export chaperones	FlgN		ACY87829.1	Flagella	No Match
export chaperones	FliS		ACY88834.1	Flagella	flagellar export chaperone FliS [Campylobacter]	56.2	56.2	0.76	3e-12	0.3495	WP_002776169.1	YP_002344227.1
export chaperones	FliT		ACY88835.1	Flagella	No Match
Export gate complex	FliO		ACY88852.1	Flagella	No Match
Export gate complex	FliR		ACY88855.1	Flagella	flagellar biosynthetic protein FliR [Campylobacter]	80.1	160	0.87	5e-19	0.2739	WP_002852712.1	YP_002344570.1
Chaperone for P-ring Assembly	FlgA		ACY87831.1	Flagella	No Match
