# Supplementary material for: The Missing Pieces: The Role of Secretion Systems in Campylobacter jejuni Virulence
Source: Biomolecules. 2023 Jan 9;13(1):135. doi: 10.3390/biom13010135 (PMC9856085; doi:10.3390/biom13010135)
Supplement: Supplementary file 1 [file biomolecules-13-00135-s001.zip › z2 Table S2_Updated Reference Numbers_01-06-23.xlsx]

## Sheet: Sheet1
Locus tag			Gene name	WP accession	YP accession	Description	COG category	Protein group	References
NCTC11168	81-176	F38011
Cj0041	CJJ81176_0079	CJH_00240	FliK	WP_010891831.1	YP_002343512.1	Putative flagellar hook-length control protein	N - COG3144	Motility/Chemotaxis	A random transposon mutagenesis study found that Cj0041 has a role in motility and invasion [239]. A fliK mutant showed overexpression of sigma54-dependent flagellar hook protein FlgE [79]. An orthologue of Cj0041 in pVir plasmid is predicted to be a component of type VI secretion system [164].
Cj0042	CJJ81176_0080	CJH_00245	FlgD	WP_002805290.1	YP_002343513.1	Basal-body rod modification protein FlgD	N - COG1843	Motility/Chemotaxis	FlgD was found to be highly conserved among the hyperinvasive strains of C. jejuni [240].
Cj0043	CJJ81176_0081	CJH_00250	FlgE	WP_002805291.1	YP_002343514.1	Flagellar basal body protein	N - COG1749	Motility/Chemotaxis
Cj0170			Cj1070	WP_010891841.1	YP_002343629.1	Class I SAM-dependent methyltransferase	QR - COG0500	Motility/Chemotaxis	Strongly associated with colonization, regulates C. jejuni motility [241,242].
Cj0243c	CJJ81176_0267	CJH_01220	Cj0243c	WP_002852016.1	YP_002343685.1	Flagellar hook-associated protein	ENOG50316EE	Motility/Chemotaxis
Cj0320	CJJ81176_0342	CJH_01595	FliH	WP_002858748.1	YP_002343758.1	Putative flagellar assembly protein	NU - COG1317	Motility/Chemotaxis
Cj0526c	CJJ81176_0551	CJH_02655	FliE	WP_002851122.1	YP_002343957.1	Flagellar hook-basal body complex protein	N - COG1677	Motility/Chemotaxis	Shown to have some immunogenic properties with rabbit anti-MOMP1 and MOMP2 peptide antibodies [243].
Cj0547	CJJ81176_0572	CJH_02765	FlgG	WP_002776146.1	YP_002343978.1	Flagellar protein	R - COG1334	Motility/Chemotaxis	Shown to have some immunogenic properties with rabbit anti-MOMP2 peptide antibody [243].
Cj0548	CJJ81176_0573	CJH_02770	FliD	WP_002864504.1	YP_002343979.1	Flagellar hook-associated protein 2	N - COG1345	Motility/Chemotaxis	FliD subunit vaccines showed a significant decrease in C. jejuni colonization in chickens [244].
Cj0700	CJJ81176_0723	CJH_03520	Cj0700	WP_002852254.1	YP_002344118.1	Chemotaxis protein	ENOG50338G0	Motility/Chemotaxis	Mutation effect chemotactic motility and biofilm formation [245] (https://www.biorxiv.org/content/10.1101/449850v1.full)
Cj0720c	CJJ81176_0743	CJH_03620	FlaC	WP_002858476.1	YP_002344138.1	Secreted flagellin C	N - COG1344	Motility/Chemotaxis	Secretion of FlaC required functional flagella and is required for the adherence and invasion of HEp-2 cells [117].
Cj0794	CJJ81176_0815	CJH_03985	Cj0794	WP_002864146.1	YP_002344201.1	Flagellar biosynthesis protein FlgG	ENOG5030US6	Motility/Chemotaxis
Cj0849c	CJJ81176_0865	CJH_04250	Cj0849c	WP_002919663.1	YP_002344256.1	Flagellar hook-length control protein FliK	ENOG5031D79	Motility/Chemotaxis	Deletion of FliK greatly overexpressed the sigma54-dependent regulon [79].
Cj0859c	CJJ81176_0875	CJH_04300	FspA	WP_002860516.1	YP_002344266.1	Flagella secreted protein		Motility/Chemotaxis	A virulence factor that is secreted through flagella [115]. Variants of FspA are associated with different C. jejuni multi-locus typing [246].
Cj0887c	CJJ81176_0894	CJH_04415	FlaD	WP_002852538.1	YP_002344286.1	Flagellin	N - COG1344	Motility/Chemotaxis
Cj1036c	CJJ81176_1055	CJH_05195	Cj1036c	WP_002857906.1	YP_002344431.1	Flagellar export protein FliJ	ENOG5032MR2	Motility/Chemotaxis	Cj1036c mutant showed reduced chicken colonization [247].
Cj1464	CJJ81176_1457	CJH_07680	FlgM	WP_002779262.1	YP_002344846.1	FlgM domain-containing protein	ENOG50319AU	Motility/Chemotaxis	FlgM limits the length of the flagellar filament by suppressing the synthesis of sigma28 and sigma54-dependent flagellins [114].
Cj1656c	CJJ81176_1647	CJH_08635	Cj1656c	WP_002787583.1	YP_002345025.1	Motility protein	ENOG5031541	Motility/Chemotaxis
Cj0588	CJJ81176_0616	CJH_02985	TlyA	WP_002852328.1	YP_002344018.1	Putative haemolysin	J - COG1189	Virulence factor/ virulence related protein	Impair virulence (motility, biofilm formation, adhesion, and invasion) in C. jejuni [143,144]. Involved in adherence to the Caco-2 cells [248,249].
Cj0788	CJJ81176_0809	CJH_03955	CiaD	WP_002852635.1	YP_002344195.1	2-oxoglutarate:acceptor oxidoreductase	ENOG5031ANQ	Virulence factor/ virulence related protein	Shown to have a role in C. jejuni invasion [140] and disease in the mouse model [113].
Cj1004	CJJ81176_1022	CJH_05030	Cj1004	WP_002853001.1	YP_002344399.1	Putative periplasmic protein	O - COG3212	Virulence factor/ virulence related protein	Expression is regulated by dccRS which was found to be important for in vivo colonization but dispensable for in vitro growth [146].
Cj1242	CJJ81176_1257	CJH_06210	CiaC	WP_002853224.1	YP_002344633.1	Invasion antigen CiaC	ENOG5032KFE	Virulence factor/ virulence related protein	Virulence factor, deletion of ciaC results in altered secretion profile, and reduced internalization in INT407 cells [125].
Cj1450	CJJ81176_1443	CJH_07605	CiaI	WP_002826203.1	YP_002344832.1	Putative ATP/GTP binding protein	ENOG5032QD7	Virulence factor/ virulence related protein	Virulence factor, mutation of ciaI resulted in decreased intracellular survival in INT407 cells [130]. Contributes to chicken colonization [114].
Cj1631c	CJJ81176_1622	CJH_08510	Cj1631c	WP_002851445.1	YP_002345000.1	DUF773 domain-containing protein	ENOG50318JE	Virulence factor/ virulence related protein	A putative heme oxidase gene linked to post-infection irritable bowel syndrome [145].
Cj0983	CJJ81176_1002	CJH_04930	JlpA	WP_010891898.1	YP_002344378.1	Uncharacterized lipoprotein Cj0983	ENOG5031909	Adhesion	Required for the adherence of C. jejuni to HEp-2 cells [147]. Ectopic expression of JlpA induces an immune response and prevents enteric colonization in chickens [250]. Also involved in immune/inflammatory responses (activation of NF-kappaB and p38 MAP kinase in Hep-2 cells [251].
Cj0984	CJJ81176_1003	CJH_04935	Cj0984	WP_002853346.1	YP_002344379.1	Uncharacterized protein Cj0984	L - COG3022	Adhesion	In operon with jlpA, a protein required for the adherence of C. jejuni to HEp-2 cells [147].
Cj1129c	CJJ81176_1146	CJH_05675	PglH		YP_002344522.1	GalNAc-alpha-(1->4)-GalNAc-alpha-(-1->3)-diNAcBac-PP-undecaprenol alpha-1,4-N-acetyl-D-galactosaminyltransferase	M - COG0438	Adhesion	Reduced in adherence and invasion to Caco-2 cells, pglH mutant showed decreased colonization in chicks [148]. Another study reported no reduction of colonization for pglH mutant [252].
Cj1317	CJJ81176_1334	CJH_06690	PseI	WP_002870258.1	YP_002344707.1	Pseudaminic acid synthase	M - COG2089	Glycan synthesis and transfer	A component of the pathway leading to synthesis of pseudaminic acid, a component of glycoproteins and glycolipids on the cell surface of the pathogens and is required for pathogenesis [149].
Cj1340c			Cj1340c	WP_010891928.1	YP_002344728.1	MAF_flag10 domain-containing protein	S - COG2604	Glycan synthesis and transfer	Possible glycan transferase, mutant strain unable to auto agglutinate [239].
Cj1341c	CJJ81176_1340		Maf6	WP_010891929.1	YP_002344729.1	MAF_flag10 domain-containing protein	S - COG2604	Glycan synthesis and transfer
Cj1421c			Cj1421c	WP_002858443.1	YP_002344804.1	Putative sugar transferase	G - COG1216	Glycan synthesis and transfer	Capsule biosynthesis genes and have higher conservation rates among neuropathogenic strains suggesting possible role in the neuropathogenesis [253].
Cj1422c			Cj1422c	WP_002858405.1	YP_002344805.1	Putative sugar transferase	G - COG1216	Glycan synthesis and transfer
Cj0026c	CJJ81176_0053	CJH_00135	ThyX	WP_002853111.1	YP_002343498.1	Flavin-dependent thymidylate synthase	F - COG1351	Antibiotic resistance / redox stress response	Demonstrated redox role in catalysis [254]. C. jejuni ThyX was able to complement an E. coli thyA mutant under oxygen-limiting condition [255].
Cj0365c	CJJ81176_0388	CJH_01815	CmeC	WP_002858696.1	YP_002343802.1	Outer membrane channel protein CmeC (multidrug efflux system CmeABC)	M - COG1538	Antibiotic resistance / redox stress response	Component of an efflux pump system and contributes to antibiotic resistance [256]. Shown as a promising subunit vaccine candidate against C. jejuni infection [257].
Cj1086c	CJJ81176_1104	CJH_05460	Cj1086c	WP_002859143.1	YP_002344479.1	Polymer forming cytoskeletal family protein	Z - COG1664	Antibiotic resistance / redox stress response	In operon with mfd involved in fluoroquinolone resistance [258].
Cj1623	CJJ81176_1614	CJH_08470	Cj1623	WP_002851161.1	YP_002344992.1	Putative membrane protein	ENOG503189S	Antibiotic resistance / redox stress response	Possible function as porins and oxidative stress resistance protein. Mutant was found more resistant to cumene hydroperoxide [247].
Cj0331c	CJJ81176_0353	CJH_01650	Cj0331c	WP_002858727.1	YP_002343769.1	DUF177 domain-containing protein	J - COG1399	Poorly characterized / Unknown function
Cj0406c	CJJ81176_0430	CJH_02020	Cj0406c	WP_002858704.1	YP_002343843.1	Putative lipoprotein	ENOG50316YR	Poorly characterized / Unknown function
Cj0417	CJJ81176_0440	CJH_02080	Cj0417	WP_002858682.1	YP_002343854.1	Uncharacterized protein	ENOG5031M0Q	Poorly characterized / Unknown function
Cj0418c	CJJ81176_0441	CJH_02085	Cj0418c	WP_002858642.1	YP_002343855.1	SprA-related family protein	M - COG3064	Poorly characterized / Unknown function
Cj0496	CJJ81176_0517	CJH_02525	Cj0496	WP_002864630.1	YP_002343930.1	YkgJ family cysteine cluster protein	R - COG0727	Poorly characterized / Unknown function
Cj0564	CJJ81176_0589	CJH_02855	Cj0564	WP_002858584.1	YP_002343995.1	Putative integral membrane protein		Poorly characterized / Unknown function
Cj0594c	CJJ81176_0622	CJH_03015	Cj0594c	WP_002852117.1	YP_002344024.1	Putative DNA/RNA non-specific endonuclease	F - COG1864	Poorly characterized / Unknown function
Cj0736	CJJ81176_0759	CJH_03700	Cj0736	WP_002916328.1	YP_002344154.1	Autotransporter domain-containing protein	ENOG5032Q5F	Poorly characterized / Unknown function
Cj0761	CJJ81176_0782		Cj0761	WP_002852534.1	YP_002344168.1	Cupin domain containing protein	R - COG1917	Poorly characterized / Unknown function
Cj0949c	CJJ81176_0973	CJH_04775	Cj0949c	WP_002855829.1	YP_002344347.1	Putative peptidyl-arginine deiminase family protein	E - COG2957	Poorly characterized / Unknown function
Cj0967			Cj0967	WP_010891897.1	YP_002344364.1	Putative periplasmic protein	ENOG5032Q5F	Poorly characterized / Unknown function
Cj0980	CJJ81176_0999	CJH_04915	Cj0980	WP_002853369.1	YP_002344375.1	Putative peptidase	E - COG2195	Poorly characterized / Unknown function
Cj1109	CJJ81176_1127	CJH_05575	AaT	WP_002852895.1	YP_002344502.1	Leucyl/phenylalanyl-tRNA-protein transferase	O - COG2360	Poorly characterized / Unknown function
Cj1195c	CJJ81176_1210	CJH_05970	PyrC2	WP_002864549.1	YP_002344586.1	Putative dihydroorotase	F - COG0044	Poorly characterized / Unknown function
Cj1237c	CJJ81176_1251	CJH_06185	Cj1237c	WP_002853555.1	YP_002344628.1	Putative phosphatase	TF - COG0248	Poorly characterized / Unknown function
Cj1282	CJJ81176_1297	CJH_06485	mrdB	WP_002864601.1	YP_002344672.1	Cell wall polymerase	D - COG0772	Poorly characterized / Unknown function
Cj1380	CJJ81176_1382	CJH_07005	Cj1380	WP_002858436.1	YP_002344768.1	Putative periplasmic protein	O - COG1651	Poorly characterized / Unknown function
Cj1495c	CJJ81176_1487	CJH_07830	Cj1495c	WP_002851269.1	YP_002344875.1	DUF507 family protein	S - COG2952	Poorly characterized / Unknown function
Cj1505c	CJJ81176_1497	CJH_07880	Cj1505c	WP_002851218.1	YP_002344884.1	Putative two-component response regulator (SirA-like protein)	JOH - COG0425	Poorly characterized / Unknown function
Cj1532	CJJ81176_1517	CJH_07990	Cj1532c	WP_002851407.1	YP_002344904.1	Putative periplasmic protein	R - COG2992	Poorly characterized / Unknown function
Cj1547	CJJ81176_1532	CJH_08065	Cj1547	WP_002851461.1	YP_002344919.1	Outer membrane lipoprotein Blc	M - COG3040	Poorly characterized / Unknown function
